# Supplementary material for: CDSKNNXMBD: a novel clustering framework for large-scale single-cell data based on a stable graph structure
Source: J Transl Med. 2024 Mar 3;22:233. doi: 10.1186/s12967-024-05009-w (PMC10910752; doi:10.1186/s12967-024-05009-w)
Supplement: Supplementary file 2 — Additional file 2: Table S1. General information and detailed preprocessing pipeline for the validation single-cell sequencing datasets. [file 12967_2024_5009_MOESM2_ESM.xlsx]

## Sheet: Supplementary table 1
Additional file 2 - Table S1: General information and detailed preprocessing pipeline for the validation single-cell sequencing datasets.
Group	Accession	Species	Cell Number	Cell Type Number	Library	Tissue	Year	PaperJournal	PubmedID	Note	Original Preprocessing Pipline
											Filtering Parameters			Normalization Method	Highly Variable Features		BatchEffect
											nFeature_RNA	nCount_RNA	percent_mt		Method	Parameters
Group 1	GSE156793	Homo sapiens	4062980	77	sci-RNA-seq3	15 organs of fetus	2020	Science	33184181	A human cell atlas of fetal gene expression	/	/	/	monocle3 - normalized_counts	seurat_v3 - vst	top 3,000	harmony
	Thymus		8779	5		thymus
	Stomach		12106	16		stomach
	Spleen		13180	9		spleen
	Placenta		29876	12		placenta
	Muscle		30872	11		muscle
	Pancreas		45653	14		pancreas
	Intestine		51650	12		intestine
	Eye		51836	16		eye
	Heart		101749	16		heart
	Liver		113138	9		liver
	Kidney		155386	9		kidney
	Lung		217738	13		lung
	Adrenal		387771	12		adrenal
	Cerebellum		1092000	9		cerebellum
	Cerebrum		1751246	9		cerebrum
Group 2	GSE111107	Mus musculus	12954	5	Drop-seq	mouse kidney glomeruli	2018	American Society of Nephrology	29794128	A Single-Cell Transcriptome Atlas of the Mouse Glomerulus	/	low = 350	/	Seurat - LogNormalize	mean.var.plot	x.low.cutoff = 0.01 x.high.cutoff = 8 y.cutoff = 1	/
	GSE102827	Mus musculus	48266	8	inDrops	visual cortex	2018	Nature Neuroscience	29752482	Single-cell analysis of experience-dependent transcriptomic states in the mouse visual cortex	/	low = 700 high = 15,000	/	Seurat - LogNormalize	mean.var.plot	x.low.cutoff = 0.0125 x.high.cutoff = 3 y.cutoff = 0.5	/
	GSE131907	Homo sapiens	180069	7	10x Genomics	tumor / distant normal lung / normal lymph node / metastatic brain / metastatic lymph node	2020	Nature Communications	32385277	Single-cell RNA sequencing demonstrates the molecular and cellular reprogramming of metastatic lung adenocarcinoma	low = 200 high = 10,000	low = 100 high = 150,000	<0.2	log2(TPM + 1)	mean.var.plot	x.low.cutoff = 0.0125 x.high.cutoff = 3 y.cutoff = 0.5	/
	SCP1162	Homo sapiens	370115	7	10x Genomics	colorectal tumors and adjacent normal tissues of 28 MMRp and 34 MMRd patients	2021	Cell	34450029	Spatially organized multicellular immune hubs in human colorectal cancer	low = 200	/	<0.5	log 10 (total transcript UMI)	over-dispersed	the median of over-dispersed difference statistics based on 200 samples of 75% of cells	gene expression measurements of individual genes were quantile normalized
	SCP795	Homo sapiens	611034	18	10x Genomics	dissected and isolated nuclei from 16 different lobules, across both female and male replicates	2021	Nature	34616064	A transcriptomic atlas of mouse cerebellar cortex comprehensively defines cell types	/	low = 500	/	Seurat - LogNormalize	log variance-to-mean ratio + Gaussian null distribution	P < 0.002 (Benjamini–Hochberg adjusted)	LIGER
	PRJEB38269	Homo sapiens	1027398	12	10x Genomics	215 human induced pluripotent stem cell (iPSC) lines toward a midbrain neural fate, including dopaminergic neurons	2021	Nature Genetics	33664506	Population-scale single-cell RNA-seq profiling across dopaminergic neuron differentiation	/	/	/	scanpy - normalize_total	dispersion	top 3,000	harmony
	MERFISHData	Mus musculus	1027848	16	MERFISH	70 neuronal populations characterized by distinct neuromodulatory signatures and spatial organizations	2018	Science	30385464	Molecular, Spatial and Functional Single-Cell Profiling of the Hypothalamic Preoptic Region	/	/	/	the total counts per cell divided by the cell volume and scaled by 1000	/	/	/
	GSE158055	Homo sapiens	1462702	12	10x Genomics	peripheral blood mononuclear cells / bronchoalveolar lavage fluidand pleural pleural effusion/sputum	2021	Cell	33657410	COVID-19 immune features revealed by a large-scale single-cell transcriptome atlas	low = 500	low = 1000	<0.1	deconvolution strategy in scran	the great- est recovery rates across samples	top 1,500	harmony
